# Supplementary material for: Reducing expression of a nitrate‐responsive bZIP transcription factor increases grain yield and N use in wheat
Source: Plant Biotechnol J. 2019 Mar 21;17(9):1823–33. doi: 10.1111/pbi.13103 (PMC6686140; doi:10.1111/pbi.13103)
Supplement: Supplementary file 2 — Table S1 Yield and N use‐related traits of the transgenic lines. Table S2 Primers used in this study. [file PBI-17-1823-s001.xlsx]

## Sheet: Supplementary Table 1
Supplemental Table 1. Yield and nitrogen use-related traits of the transgenic lines in the 2016-2017 growing season
	Spike number per 10 plants	Plant height (cm)	Biomass per 10 plants (g)	Grain yield per 10 plants (g)	1000-grain weight (g)	Grain number per spike	Grain N (%)	Straw N (%)	Grain N accmulation per 10 plants (g)	Straw N accmulation per10 plants (g)	Aerial N accmulation per 10 plants (g)	HI (%)	NHI (%)
KN199	106.7±1.2	72.0±1.5	319.3±7.9	152.4±5.1	43.9±0.3	32.6±1.2	2.13±0.01	0.52±0.03	3.25±0.01	0.86±0.01	4.10±0.10	47.8±1.7	79.1±0.3
60OE5	99.7±0.7*	70.7±0.3	324.3±3.2	137.3±1.6*	43.6±0.5	31.6±0.0	2.31±0.05	0.42±0.04	3.17±0.08	0.79±0.08	3.96±0.18	42.3±0.1	80.2±1.2
60OE5-	105.7±2.2	72.0±0.6	334.4±6.8	152.9±1.4	43.0±0.7	33.7±0.8	2.25±0.02	0.36±0.03	3.44±0.05	0.65±0.05	4.09±0.09	45.8±1.3	84.2±1.0
60OE8	98.3±1.8*	73.0±2.1	289.7±5.8*	132.7±1.9*	42.5±0.4	31.8±1.0	2.35±0.09	0.37±0.01	3.12±0.04	0.59±0.04	3.71±0.12	45.9±1.6	84.1±0.9
60OE8-	105.0±3.0	73.0±0.6	321.7±6.0	151.5±1.8	42.4±0.6	34.1±0.7	2.24±0.02	0.38±0.01	3.40±0.03	0.64±0.03	4.04±0.06	47.1±0.5	84.1±0.5
60OE13	99.3±2.9*	74.7±0.9	324.7±21.0	146.3±6.8	41.6±0.8	35.4±1.4	2.46±0.06	0.49±0.06	3.61±0.17	0.89±0.17	4.50±0.41	45.2±0.8	80.5±2.0
60OE13-	111.3±2.4	72.0±0.6	326.4±5.5	150.5±2.4	43.8±0.2	30.9±1.1	2.26±0.08	0.44±0.01	3.40±0.03	0.77±0.03	4.16±0.07	46.1±0.8	81.6±1.0
60R2	134.3±2.3*	72.3±3.5	435.5±6.5*	196.4±9.7*	43.3±0.6	33.8±1.5	2.24±0.02	0.39±0.02	4.40±0.07*	0.93±0.07	5.34±0.11*	45.1±2.2	82.4±1.7
60R2-	108.7±2.7	75.0±1.5	334.6±4.1	149.6±2.9	43.1±0.4	31.9±0.5	2.19±0.04	0.39±0.04	3.28±0.07	0.72±0.07	4.00±0.06	44.7±0.5	82.0±1.9
60R6	125.3±4.4*	74.3±2.0	423.1±6.8*	194.3±3.6*	42.8±0.3	36.3±1.7	2.15±0.04	0.39±0.02	4.17±0.06*	0.90±0.06	5.07±0.07*	45.9±1.0	82.3±0.9
60R6-	103.3±0.3	74.0±1.0	336.2±12.5	155.3±4.3	42.9±0.2	34.8±0.8	2.17±0.09	0.40±0.04	3.36±0.05	0.74±0.05	4.10±0.00	46.3±3.0	82.0±1.3
60R11	131.8±3.5*	72.8±1.0	444.4±7.6*	208.5±4.1*	43.2±1.0	36.5±1.3	2.24±0.01	0.45±0.04	4.66±0.05*	1.03±0.05	5.69±0.28*	46.9±0.3	81.6±1.6
60R11-	102.5±2.5	75.3±1.5	329.7±2.8	149.4±1.3	42.5±0.7	34.0±0.1	2.17±0.04	0.39±0.06	3.22±0.09	0.71±0.09	3.93±0.17	44.9±0.6	82.1±1.5
Note:	KN199 indicate wild-type
	60OE indicate overexpression of TabZIP60-6D
	60R indicate knock-down of TabZIP60
	GoOE indicate overexpression of TaNADH-GOGAT-3B
	GoR indicate knock-down of TaNADH-GOGAT
	A symble ‘-’ after the name of a transgenic line indicate the corresponding azygous line.
	* indicates the difference between the transgenic line and its corresponding azygous line was signifcant at P < 0.05

## Sheet: Supplementary Table 2
Supplemental Table 2. Primers used in this study.
Primers for RT-qPCR	5'-3'
qNADH-GoGATf	GCGGAAGTGCCATACCAATAC
qNADH-GoGATr	AAAGTTAATGACATGCTCTGGTTCTC
qbZIP60f	TTCCCTCAGAGCAACATGTTTG
qbZIP60r	CGACGGCGAAACCATAGC
qNRT2.1f	CCACGCCATCCAAAAGTGTG
qNRT2.1r	CTTCTTCTGGAGGCTCGCAA
qGDH2f	CTCTCCTGGCCGAATATGGG
qGDH2r	CATGGATGAGTTGTGCAGCC
qGSrf	CCGGTATCGACATCAGGAGC
qGSrr	AGCCGTCGTAGTTCCACTTG
qGDH1-5f	TGCCACTGAAGCCCTACTTG
qGDH1-5r	AGCCCAGGAGCCAACATTAC
qGS1f	TCGGGCGTGACATAGTTGAC
qGS1r	GCGATCTCGGTGATCCTCTC
qNRf	AGAAGTATCGCACGAGCCTG
qNRr	TCATGAACCGCCCATACTGC
qGDH1-7f	ATAGAGTCGGTGGAGGCTGT
qGDH1-7r	TGTCGGCATCCATAAGTCGG
qASf	TCCTTCGTCTTGCTCGACAC
qASr	ACACCGACCCATCAATTCCC
qGDH3f	CGAGGAGAAGGTGAATCGGG
qGDH3r	TATAGCAACGCGTGCAAAGC
qFD-GoGAT-f	GAGGTTCTTGGCTGGAGACC
qFD-GoGAT-f	AGTTCGTCTGCCCAACTAGC
qTaACTINf	ACCTTCAGTTGCCCAGCAAT
qTaACTINr	CAGAGTCGAGCACAATACCAGTTG
Primers for vector construction		5'-3'
OE-TaNADH-GoGAT1	OE-GoGATf-1	AAGCTTATGCCGACGGCGCAGGGGATTGG
	OE-GoGATr-1	GCCCATTTGCCACTAAAGT
OE-TaNADH-GoGAT2	OE-GoGATf-2	CTGGTGTTGGGCTTATTAGTC
	OE-GoGATr-2	GGATCCCTATGTAAGGCCTGCGACATTTTG
OE-TabZIP60	OE-bZIP60f	AAGCTTATGGATTTTCCGGGAGGGAGCGGG
	OE-bZIP60r	GGATCCTTACCAAGGGCCCGTCAGCGTCCTC
RNAi-TaNADH-GoGAT	GoGAT-BamH I	GGATCCGGATTGGTTTGAAGCACG
	GoGAT-EcoR I	GAATTCAGGTGTGTGGTAGAGCAACG
	GoGAT-Kpn I	GGTACCGGATTGGTTTGAAGCACG
	GoGAT-Hind Ⅲ	AAGCTTAGGTGTGTGGTAGAGCAACG
RNAi-TabZIP60	bZIP60-BamH I	GGATCCCCTATGGTGAATCCTCTGTCC
	bZIP60-EcoR I	GAATTCTTGCCTGCTAACCTTCTCG
	bZIP60-Kpn I	GGTACCCCTATGGTGAATCCTCTGTCC
	bZIP60-Hind Ⅲ	AAGCTTTTGCCTGCTAACCTTCTCG
GoGAT-pro-GAL4	pGAL4-GoGATf	TCTAGAGCAAGCACCGTGTATCAAA
	pGAL4-GoGATr	GGATCCCCCACGCCTCAGTCTATCA
TabZIP60-BD	pRT107-bZIP60f	GAATTCATGGATTTTCCGGGAGGGAGCGGG
	pRT107-bZIP60r	GGTACCTTACCAAGGGCCCGTCAGCGTCCTC
Probes for EMSA		5'-3'
probe	5'-biotin	GCTTTCCCCAGAAAGCACCTACCTCGGCCGACACGTGGGCCCAGCCTGCCTTGCAAG
	5'-biotin	CTTGCAAGGCAGGCTGGGCCCACGTGTCGGCCGAGGTAGGTGCTTTCTGGGGAAAGC
Mutant	5'-biotin	GCTTTCCCCAGAAAGCACCTAAAAAAAAAAAAAAAAAAAACAGCCTGCCTTGCAAG
	5'-biotin	CTTGCAAGGCAGGCTGAAAAAAAAAAAAAAAAAAATAGGTGCTTTCTGGGGAAAGC
competition		GCTTTCCCCAGAAAGCACCTACCTCGGCCGACACGTGGGCCCAGCCTGCCTTGCAAG
		CTTGCAAGGCAGGCTGGGCCCACGTGTCGGCCGAGGTAGGTGCTTTCTGGGGAAAGC
Primers for ChIP-qPCR		5'-3'
GoGAT-pro	P1-f	GCAAGCACCGTGTATCAA
	P1-r	CCACCTCTGTATCTTCCGTAG
	P2-f	ACGAATCAACTCCTCTCCG
	P2-r	TTTCTGCCTCCTCCTCCTAC
	P3-f	CAAGAATCGGAGGAGAGGTC
	P3-r	ATGATGATGGGACCGATG
	P4-f	TTCCCTCTCTGTTCCATCG
	P4-r	CATAAACCAATCTCCTACTGCG
